# Supplementary material for: Cancer-Specific Mortality in Sarcomatoid Renal Cell Carcinoma: A Histological Subtype-Controlled Analysis
Source: J Clin Med. 2026 Mar 11;15(6):2133. doi: 10.3390/jcm15062133 (PMC13027048; doi:10.3390/jcm15062133)
Supplement: Supplementary file 1 [file jcm-15-02133-s001.zip]

Archive with 1 entries (1 files):
- jcm-4158794-supplementary.pdf
